# Supplementary material for: Blood Transcriptome Profiling Links Immunity to Disease Severity in Myotonic Dystrophy Type 1 (DM1)
Source: Int J Mol Sci. 2022 Mar 12;23(6):3081. doi: 10.3390/ijms23063081 (PMC8954763; doi:10.3390/ijms23063081)
Supplement: Supplementary file 1 [file ijms-23-03081-s001.zip]

Archive with 1 entries (1 files):
- ijms-1556026 supplementary.pdf
